# Supplementary material for: Identification of Quantitative Trait Loci for Grain Quality Traits in a Pamyati Azieva × Paragon Bread Wheat Mapping Population Grown in Kazakhstan
Source: Plants (Basel). 2025 Jun 5;14(11):1728. doi: 10.3390/plants14111728 (PMC12157905; doi:10.3390/plants14111728)
Supplement: Supplementary file 1 [file plants-14-01728-s001.zip › Table S1.xlsx]

## Sheet: TableS1
Table S1 - The raw field data at Kazakh Research Institute of Agriculture and Plant Growing (KRIAPG, Almaty region, Southeast Kazakhstan) and North Kazakhstan Agricultural Experimental Station (NKAES, Petropavlovsk, North Kazakhstan)
North Kazakhstan Agricultural Experimental Station (NKAES, Petropavlovsk, North Kazakhstan)																						Kazakh Research Institute of Agriculture and Plant Growing (KRIAPG, Almaty region, Southeast Kazakhstan)
№	ID	Grain test weight per liter (TWL, g/l )				Grain protein content (GPC, %)			Grain starch content (GSC, %)			Gluten content (GC, %)			Gluten deformation index in flour (GDI, unit)			Sedimentation value (SV, ml)				№	ID	Grain test weight per liter (TWL, g/l )				Grain protein content (GPC, %)				Grain starch content (GSC, %)			Gluten content (GC, %)			Gluten deformation index in flour (GDI, unit)				Sedimentation value (SV, ml)
		2017	2018	2019	mean	2018	2019	mean	2018	2019	mean	2017	2019	mean	2017	2019	mean	2017	2019	mean				2017	2018	2019	mean	2016	2018	2019	mean	2018	2019	mean	2018	2019	mean	2017	2018	2019	mean	2016	2017	2018	2019	mean
1	PAxP-01	746	630	774	716.667		13.4936	13.4936		58.3167	58.3167	35.8	31.5	33.65	90	80	85	54	40	47		1	PAxP-01	746	705	778	743	14.677	15.9287	17.7981	16.1346	56.0002	54.8124	55.4063	39.1	40.2	39.65	90	85	100	91.6667	49	54	60	34	49.25
2	PAxP-02	753	592	769	704.667	18.3922	14.1053	16.2488	52.4527	57.8051	55.1289	40	32.7	36.35	90	85	87.5	49	60	54.5		2	PAxP-02	753	664	741	719.333	18.2885	17.8039	18.191	18.0945	54.1886	54.2609	54.2248	44.5	45.1	44.8	90	95	105	96.6667	61	49	58	40	52
3	PAxP-03	774	698	780	750.667	16.4367	13.8764	15.1565	54.9523	57.8399	56.3961	32.7	27.5	30.1	80	75	77.5		64	64		3	PAxP-03	774	738	792	768	15.5817	15.3671	18.0729	16.3406	57.1375	54.1311	55.6343	34	44.3	39.15	80	70	80	76.6667	73		82	38	64.3333
4	PAxP-04	770	610	772	717.333	18.1691	14.4582	16.3136	52.7539	57.2321	54.993	36.4	32.8	34.6	80	80	80	70	80	75		4	PAxP-04	770	724	776	756.667	16.7621	16.0751	18.6827	17.1733	56.1718	53.0887	54.6303	38.1	44.7	41.4	80	85	85	83.3333	73	70	78	46	66.75
5	PAxP-05	778	688	760	742	16.5923	13.5921	15.0922	54.7928	58.7248	56.7588	35.5	31.8	33.65	85	85	85		68	68		5	PAxP-05	778	733	764	758.333	17.6244	16.7433	19.073	17.8136	56.0265	53.591	54.8088	40.7	48.1	44.4	85	80	95	86.6667	93		82	36	70.3333
6	PAxP-06	811	657	780	749.333	17.6454	14.3243	15.9848	54.017	58.5175	56.2673	42.6	34.5	38.55	95	90	92.5		50	50		6	PAxP-06	811	772	792	791.667	16.0344	15.7607	18.6863	16.8271	57.6506	54.0254	55.838	41.2	43.8	42.5	95	105	115	105	54		48	30	44
7	PAxP-07	733	680		706.5	18.4314		18.4314	52.7587		52.7587	42.2		42.2	85		85	57		57		7	PAxP-07	733	775	788	765.333	18.1199	16.2247	17.503	17.2825	56.572	54.7144	55.6432	41.1	40.7	40.9	85	95	100	93.3333	63	57	52	30	50.5
8	PAxP-08	749	668	746	721	17.9855	14.0007	15.9931	54.2227	58.2645	56.2436	42.9	32.7	37.8	95	90	92.5	68	58	63		8	PAxP-08	749	738	757	748	16.7535	15.2198	17.3398	16.4377	58.275	56.0516	57.1633	38.3	41.2	39.75	95	95	100	96.6667	63	68	46	34	52.75
9	PAxP-09	756	670	753	726.333	18.4348	14.0609	16.2478	52.9522	57.6064	55.2793	37.5	28.7	33.1	80	80	80	71	66	68.5		9	PAxP-09	756	705	787	749.333	18.7704	15.49	17.3759	17.2121	56.9414	54.9251	55.9333	36.2	44.4	40.3	80	80	75	78.3333	86	71	60	44	65.25
10	PAxP-10	752	673	767	730.667	16.0892	13.8527	14.971	55.8863	58.773	57.3297	33.3	28.2	30.75	85	75	80	65	62	63.5		10	PAxP-10	752	727	796	758.333	15.5507	15.6762	16.4993	15.9087	56.6327	56.2349	56.4338	35.5	40.2	37.85	85	70	85	80	72	65	72	38	61.75
11	PAxP-11	762	627	745	711.333	17.4063	13.9219	15.6641	53.2747	57.7626	55.5187	36.5	33.5	35	100	90	95		46	46		11	PAxP-11	762	673	741	725.333	15.511	15.094	18.275	16.2933	57.2257	54.4408	55.8333	37.4	45	41.2	100	100	95	98.3333	50		40	34	41.3333
12	PAxP-12	755	700	771	742	16.551	14.0593	15.3051	55.2548	58.6311	56.943	33.5	31.9	32.7	85	90	87.5	63	60	61.5		12	PAxP-12	755	750	799	768	14.2953	13.9773	17.3122	15.1949	59.2432	55.365	57.3041	32.8	41.8	37.3	85	95	90	90	69	63	54	38	56
13	PAxP-13	770	659	755	728		12.6418	12.6418		59.3162	59.3162	32.9	25.7	29.3	65	85	75	65	56	60.5		13	PAxP-13	770	687	787	748	16.2947	16.8569	18.1464	17.0993	55.5142	54.2906	54.9024	37.2	47.8	42.5	65	70	85	73.3333	79	65	74	38	64
14	PAxP-14	800	707	780	762.333	15.7633	13.1476	14.4554	55.8344	58.7102	57.2723	33	28.1	30.55	80	85	82.5	59	60	59.5		14	PAxP-14	800	766	799	788.333	14.41	15.2188	17.2219	15.6169	58.2127	55.5218	56.8672	35.3	43.5	39.4	80	75	75	76.6667	67	59	60	42	57
15	PAxP-15	788	641	755	728	19.5989	14.2359	16.9174	51.6805	57.3711	54.5258	38.1	30.5	34.3	90	80	85	70	76	73		15	PAxP-15	788	728	759	758.333	19.8601	17.8746	19.458	19.0642	54.5424	52.4813	53.5118	42.4	49.6	46	90	80	90	86.6667	85	70	84	38	69.25
16	PAxP-16	772	635	767	724.667	17.3727	13.49	15.4313	54.374	59.1514	56.7627	32.6	25.5	29.05	80	80	80		52	52		16	PAxP-16	772	732	791	765	17.3314	17.1602	17.9298	17.4738	55.7251	54.7673	55.2462	40.1	44.1	42.1	80	70	80	76.6667	75		66	42	61
17	PAxP-17	786	664	790	746.667	16.5683	12.7606	14.6645	55.2022	59.3348	57.2685	40.4	29.2	34.8	95	75	85	46	48	47		17	PAxP-17	786	765	769	773.333	16.0826	16.0609	17.2336	16.459	56.9049	55.3756	56.1402	40.3	41.7	41	95	85	95	91.6667	54	46	58	34	48
18	PAxP-18	739	596	717	684	17.2205	13.3441	15.2823	54.7303	58.4591	56.5947	35.9	31.2	33.55	95	95	95	51	40	45.5		18	PAxP-18	739		743	741	15.3982		17.6745	16.5363		54.6909	54.6909		49.3	49.3	95		95	95	47	51		36	44.6667
19	PAxP-19	785	645	777	735.667	16.372	13.1348	14.7534	55.0606	58.9636	57.0121	31.3	27	29.15	80	85	82.5	65	80	72.5		19	PAxP-19	785	764	767	772	14.3247	16.0086	17.9076	16.0803	58.112	55.2041	56.6581	37.8	39	38.4	80	85	105	90	79	65	68	36	62
20	PAxP-20	787	687	782	752	17.7274	13.1269	15.4271	53.8758	58.6962	56.286	37.9	30.9	34.4	100	100	100		40	40		20	PAxP-20	787	743	761	763.667	17.4139	17.3152	18.4394	17.7228	55.2711	53.8657	54.5684	42.2	48.3	45.25	100	105	105	103.333	42		40	34	38.6667
21	PAxP-21	770	661		715.5	17.6229		17.6229	53.7176		53.7176	32.9		32.9	55		55	92		92		21	PAxP-21	770	742	732	748	16.5277	16.2437	18.211	16.9941	56.4755	53.5828	55.0292	36	48.3	42.15	55	60	80	65	89	92	74	40	73.75
22	PAxP-22	762	629	798	729.667	19.0585	12.4625	15.7605	51.8532	60.4701	56.1617	36.8	29.3	33.05	80	85	82.5	54	60	57		22	PAxP-22	762	685	755	734	18.7674	17.4041	18.3765	18.1827	53.9288	53.7588	53.8438	44	49	46.5	80	90	90	86.6667	76	54	62	32	56
23	PAxP-23	742	645	776	721	17.1174	13.2419	15.1796	54.1753	58.9843	56.5798	33.9	27.8	30.85	85	80	82.5		50	50		23	PAxP-23	742	705	784	743.667	17.1507	15.4618	17.7521	16.7882	56.6196	54.872	55.7458	38.5	47.1	42.8	85	85	90	86.6667	70		62	44	58.6667
24	PAxP-24	760	583	751	698	19.6563	14.4151	17.0357	51.8255	56.7596	54.2925	34.9	29	31.95	80	70	75		66	66		24	PAxP-24	760	698	729	729	18.2857	17.9248	19.9277	18.7127	54.3265	52.8055	53.566	42.6	54.1	48.35	80	85	90	85	87		80	44	70.3333
25	PAxP-25	783	645	800	742.667	17.1648	13.3195	15.2421	54.0143	58.7502	56.3822	36.5	27.1	31.8	80	90	85	62	58	60		25	PAxP-25	783	741	769	764.333	16.5364	17.5059	18.8004	17.6142	54.6678	53.2745	53.9712	42.5	52.6	47.55	80	90	95	88.3333	70	62	72	36	60
26	PAxP-26	772	632	791	731.667	17.9904	13.0695	15.5299	53.3581	58.8776	56.1179	39.5	30	34.75	90	90	90	46	60	53		26	PAxP-26	772	706	760	746	15.7013	15.7641	17.672	16.3791	56.7674	54.853	55.8102	39.8	47.6	43.7	90	100	95	95	63	46	50	38	49.25
27	PAxP-27	763	637	732	710.667	18.7614	13.943	16.3522	52.787	57.737	55.262	35.1	24.1	29.6	65	75	70	86	84	85		27	PAxP-27	763	691	772	742		17.9027	17.8712	17.8869	54.7631	55.1872	54.9751	38.3	43.5	40.9	65	60	60	61.6667		86	96	54	78.6667
28	PAxP-28	780	700	794	758	18.4669	15.6582	17.0626	52.885	56.7744	54.8297	37.8	33.6	35.7	85	70	77.5	67	81	74		28	PAxP-28	780	771	782	777.667	18.134	17.4119	19.0735	18.2065	55.2193	53.0556	54.1375	43.1	50.4	46.75	85	90	90	88.3333	90	67	70	36	65.75
29	PAxP-29	757	631	790	726	16.5319	13.4249	14.9784	54.7926	58.4053	56.599	35.5	31.5	33.5	85	80	82.5	56	56	56		29	PAxP-29	757	739	731	742.333	17.0558	15.9013	18.8989	17.2853	57.2981	54.0555	55.6768	39.1	47.4	43.25	85	85	95	88.3333	82	56	66	46	62.5
30	PAxP-30	784	645	747	725.333	18.8167	13.8644	16.3406	52.4017	58.4764	55.439	44.6	33.3	38.95	100	90	95	45	48	46.5		30	PAxP-30	784	741	731	752	14.3185	17.6172	19.7806	17.2388	55.5224	52.7635	54.1429	45.8	48.3	47.05	100	100	95	98.3333	69	45	56	36	51.5
31	PAxP-31	772	601	744	705.667	19.5869	14.6311	17.109	51.8318	57.7608	54.7963	41.3	35.1	38.2	90	90	90	57	40	48.5		31	PAxP-31	772	715	760	749	17.5785	16.8254	19.372	17.9253	55.4732	53.0468	54.26	43.6	46.4	45	90	95	95	93.3333	51	57	50	34	48
32	PAxP-32	785	652	755	730.667	16.4455	13.171	14.8082	54.7788	58.6356	56.7072	37.1	32	34.55	95	100	97.5	43	32	37.5		32	PAxP-32	785	795	774	784.667	17.5847	17.4172	18.9475	17.9831	55.3929	53.5077	54.4503	46.8	47.2	47	95	100	95	96.6667	55	43	54	30	45.5
33	PAxP-33	780	666	756	734	18.0745	13.3166	15.6956	53.8772	59.0475	56.4624	42.9	27.6	35.25	90	85	87.5	55	50	52.5		33	PAxP-33	780	735	775	763.333	15.6337	14.8715	17.034	15.8464	58.0485	55.712	56.8803	36.9	42.6	39.75	90	95	85	90	42	55	46	36	44.75
34	PAxP-34	776	691		733.5	18.7214		18.7214	52.36		52.36							65		65		34	PAxP-34	776	710	748	744.667	15.6143	17.7391	18.8496	17.401	53.4991	52.2855	52.8923	42.2	49	45.6		85	85	85	51	65	70	38	56
35	PAxP-35	777	666		721.5	18.7176		18.7176	52.3581		52.3581	39.6		39.6	80		80	76		76		35	PAxP-35	777	715	750	747.333	13.7647	19.0485	18.3689	17.0607	52.3613	52.7913	52.5763	43.6	46.5	45.05	80	85	70	78.3333	28	76	74	40	54.5
36	PAxP-36	754	664	790	736	16.7205	13.5851	15.1528	54.6531	58.3384	56.4958	33.9	29.9	31.9	95	85	90		48	48		36	PAxP-36	754	749	748	750.333	19.4685	15.5056	17.6451	17.5397	57.3838	54.6904	56.0371	40.3	45	42.65	95	90	85	90	77		52	36	55
37	PAxP-37	756	679	766	733.667	16.5472	12.6695	14.6083	54.6009	59.2174	56.9091	29	23.3	26.15	70	75	72.5		60	60		37	PAxP-37	756	739	761	752	15.9025	15.9955	17.5301	16.476	56.9159	55.1917	56.0538	34.1	36.5	35.3	70	70	60	66.6667	59		76	52	62.3333
38	PAxP-38	765	661	786	737.333	17.9371	14.1115	16.0243	53.0755	57.5462	55.3109	38.2	31.4	34.8	95	95	95		40	40		38	PAxP-38	765	762	765	764	15.7618	16.3234	19.0546	17.0466	56.4238	52.616	54.5199	39.3	50.1	44.7	95	90	90	91.6667	82		60	44	62
39	PAxP-39	751	636	772	719.667	18.7193	13.8579	16.2886	52.3484	57.7681	55.0583	34.6	29.5	32.05	80	75	77.5	58	70	64		39	PAxP-39	751	703	742	732	16.062	16.337	18.4784	16.9591	55.1987	52.8315	54.0151	38.5	52.1	45.3	80	80	85	81.6667	59	58	76	46	59.75
40	PAxP-40	756	629		692.5	18.9815		18.9815	52.2887		52.2887	33.5		33.5	60		60					40	PAxP-40	756	735	777	756	16.1817	16.6236	19.3304	17.3786	55.7059	52.7061	54.206	37.7	52.8	45.25	60	70	90	73.3333	76		76	42	64.6667
41	PAxP-41	770	650	781	733.667	19.29	14.6526	16.9713	51.8735	57.024	54.4488	38	32	35	75	70	72.5		74	74		41	PAxP-41	770	721	748	746.333	20.1518	16.387	18.9857	18.5082	56.3219	53.0497	54.6858	38.1	47.4	42.75	75	85	100	86.6667	89		58	34	60.3333
42	PAxP-42	754	564	744	687.333	18.6321	13.5658	16.099	52.7367	57.5021	55.1194	34.6	27.4	31	80	70	75	64	80	72		42	PAxP-42	754	701	768	741	15.2549	15.6815	18.4034	16.4466	57.2074	53.8533	55.5303	34.4	49.7	42.05	80	80	85	81.6667	73	64	70	42	62.25
43	PAxP-43	773	615	772	720	18.6953	14.4212	16.5583	52.7335	57.164	54.9488	39	33.2	36.1	90	80	85	50	70	60		43	PAxP-43	773	712	722	735.667	15.9353	16.8732	19.1892	17.3326	56.0902	53.1461	54.6181	40.4	51.4	45.9	90	95	90	91.6667	65	50	50	38	50.75
44	PAxP-44	750	588	760	699.333	18.014	13.7359	15.875	53.4744	57.4598	55.4671	37.3	32.9	35.1	100	90	95		54	54		44	PAxP-44	750	733	757	746.667	17.3812	16.4395	18.8356	17.5521	55.6985	53.357	54.5277	41	55.6	48.3	100	105	100	101.667	66		46	36	49.3333
45	PAxP-45	742	675		708.5	18.4049		18.4049	52.389		52.389							63		63		45	PAxP-45	742	729	749	740	15.9012	16.651	18.8067	17.1196	55.9013	53.7198	54.8105	40.5	53.4	46.95		90	90	90	64	63	60	40	56.75
46	PAxP-46	738	632	753	707.667	18.0412	14.2709	16.1561	53.169	57.5649	55.367	38.8	33.4	36.1	95	85	90	53	58	55.5		46	PAxP-46	738	704	742	728	14.918	15.2147	17.2213	15.7847	57.1098	54.7541	55.932	39.6	47.8	43.7	95	95	95	95	50	53	50	40	48.25
47	PAxP-47	753	606	788	715.667	20.8001	14.3858	17.593	50.6187	57.3627	53.9907	39.5	33.7	36.6	90	90	90	50	50	50		47	PAxP-47	753	726	765	748	18.0821	17.0385	18.515	17.8785	55.6336	54.3228	54.9782	42.4	43.1	42.75	90	95	115	100	55	50	46	42	48.25
48	PAxP-48	723	596	760	693	16.0357	13.7497	14.8927	54.8661	58.0912	56.4787		26	26		60	60	56	70	63		48	PAxP-48	723	695	762	726.667	15.2091	15.9055	18.879	16.6645	57.4426	53.8282	55.6354	31.1	46.4	38.75		40	75	57.5	73	56	82	56	66.75
49	PAxP-49	707	565	739	670.333		14.3265	14.3265		56.6243	56.6243		28.3	28.3		70	70	65	78	71.5		49	PAxP-49	707	705	746	719.333	17.5427	16.4566	18.5018	17.5004	55.8281	53.4311	54.6296	36	44.9	40.45		85	85	85	93	65	66	32	64
50	PAxP-50	732	620	750	700.667	18.8185	14.2623	16.5404	52.4875	57.2138	54.8507	35.2	32.1	33.65	85	85	85		60	60		50	PAxP-50	732	718	738	729.333	18.4643	16.5225	19.7509	18.2459	55.9209	51.8311	53.876	38.9	48.7	43.8	85	85	100	90	88		62	32	60.6667
51	PAxP-51		604	748	676	19.7367	14.2613	16.999	51.5826	57.4416	54.5121		29.3	29.3		70	70		78	78		51	PAxP-51		630	725	677.5	20.7469	18.0872	19.0272	19.2871	53.8176	53.0101	53.4138	44.1	42	43.05		90	115	102.5	83		64	40	62.3333
52	PAxP-52		631	764	697.5	17.5673	13.5784	15.5728	53.7186	58.2012	55.9599		27	27		80	80		76	76		52	PAxP-52		730	766	748	17.6258	16.2838	18.3284	17.4127	56.0014	53.9611	54.9813	37.5	42.5	40		75	100	87.5	76		80	52	69.3333
53	PAxP-53	764	606	753	707.667	16.9511	14.496	15.7235	54.2489	56.5118	55.3803	33.5	30.6	32.05	85	80	82.5	54	68	61		53	PAxP-53	764	675	730	723	16.5408	14.7718	16.5328	15.9485	57.4382	55.4875	56.4629	35.6	41.8	38.7	85	90	95	90	71	54	56	50	57.75
54	PAxP-54	782	656	752	730	15.8117	14.2572	15.0344	55.4511	57.4419	56.4465	31.3	31.1	31.2	90	85	87.5	52	80	66		54	PAxP-54	782	742	706	743.333	15.4253	16.0959	18.6715	16.7309	56.7996	53.6289	55.2142	37.6	48.5	43.05	90	85	95	90	70	52	62	46	57.5
55	PAxP-55	758	673	761	730.667	19.8559	14.9682	17.4121	51.0047	56.1852	53.5949	39.1	35.9	37.5	90	90	90	58	60	59		55	PAxP-55	758	712	745	738.333	18.5082	18.5984	19.5737	18.8934	53.8741	52.7233	53.2987	48	54.5	51.25	90	100	105	98.3333	65	58	60	50	58.25
56	PAxP-56	781	670	773	741.333		13.4927	13.4927		58.4162	58.4162	35.3	27.5	31.4	85	80	82.5	55	72	63.5		56	PAxP-56	781	741	778	766.667	16.5322	16.8548	17.936	17.1077	55.1445	53.6526	54.3986	40.1	45.1	42.6	85	95	105	95	61	55	60	38	53.5
57	PAxP-57	798	610	777	728.333	19.7384	15.4225	17.5804	52.1302	56.5641	54.3471	37.9	31	34.45	70	75	72.5		84	84		57	PAxP-57	798	747	752	765.667	18.4732	15.9268	19.7601	18.0534	55.8224	52.7985	54.3105	37.2	50.6	43.9	70	70	85	75	95		82	58	78.3333
58	PAxP-58	752	555	750	685.667	16.8351	13.2649	15.05	53.9126	57.7072	55.8099	30.5	25.3	27.9	75	75	75	57	54	55.5		58	PAxP-58	752	686	743	727		15.9366	17.9083	16.9225	55.7417	54.2757	55.0087	34.8	44.7	39.75	75	75	75	75		57	72	44	57.6667
59	PAxP-59	746	605	743	698	18.1581	13.5452	15.8516	53.1816	58.2895	55.7356	38.3	31.1	34.7	90	90	90	46	52	49		59	PAxP-59	746	712	739	732.333	15.1629	15.4534	18.0416	16.2193	57.7429	54.8313	56.2871	37.6	49.6	43.6	90	100	100	96.6667	44	46	48	38	44
60	PAxP-60	787	661	777	741.667	17.323	15.1204	16.2217	53.9283	56.7327	55.3305	32.7	32.2	32.45	80	75	77.5	72	60	66		60	PAxP-60	787	732	736	751.667	16.9149	16.5691	19.5122	17.6654	55.5297	52.4911	54.0104	39.3	55	47.15	80	75	90	81.6667	74	72	70	42	64.5
61	PAxP-61	762	609	741	704	18.2453	13.9897	16.1175	52.8071	56.9666	54.8868	31.9	26.3	29.1	75	90	82.5		60	60		61	PAxP-61	762	701	741	734.667	17.3647	16.5405	19.1566	17.6873	55.5933	52.886	54.2396	37.6	49.6	43.6	75	75	80	76.6667	89		80	46	71.6667
62	PAxP-62	740	617	766	707.667	17.5363	14.8145	16.1754	53.4039	56.8358	55.1198	36.3	31.1	33.7	85	85	85	63	60	61.5		62	PAxP-62	740	726	767	744.333	16.1408	15.8311	17.8737	16.6152	56.0107	54.9386	55.4746	36.9	47.2	42.05	85	80	85	83.3333	73	63	66	40	60.5
63	PAxP-63	758	641	737	712	20.4558	15.6331	18.0445	50.6838	56.2865	53.4851	43.9	37.3	40.6	95	85	90		44	44		63	PAxP-63	758	724	727	736.333	18.5866	19.1425	20.8388	19.5226	52.641	51.9825	52.3118	51.6	55.8	53.7	95	115	105	105	68		54	40	54
64	PAxP-64	728	614	746	696	17.7372	13.6523	15.6948	53.1142	57.227	55.1706	36.1	31.8	33.95	85	80	82.5	64	64	64		64	PAxP-64	728	703	725	718.667	16.7089	16.2297	18.8964	17.2783	55.716	53.1113	54.4137	38.2	49.2	43.7	85	80	95	86.6667	91	64	66	42	65.75
65	PAxP-65	722	640	727	696.333	20.2861	14.2334	17.2598	50.9881	56.9481	53.9681	39	28.9	33.95	75	75	75	76	74	75		65	PAxP-65	722	705	761	729.333	19.6016	16.6518	18.7517	18.335	55.278	53.1128	54.1954	38.6	46.6	42.6	75	75	85	78.3333	87	76	84	56	75.75
66	PAxP-66	744	626	.	685	18.7498		18.7498	52.8073		52.8073	37.1		37.1	85		85	58		58		66	PAxP-66	744	735	756	745	16.9448	17.3089	18.5773	17.6103	55.4148	53.5691	54.492	41.8	45.2	43.5	85	100	110	98.3333	90	58	62	40	62.5
67	PAxP-67	708	570	736	671.333	19.0632	14.9789	17.021	52.3234	55.704	54.0137	35.4	31	33.2	65	75	70		82	82		67	PAxP-67	708	708	747	721	17.1996	16.704	18.6391	17.5142	55.0545	53.4578	54.2561	38.6	47	42.8	65	75	80	73.3333	100		84	62	82
68	PAxP-68	742	656	782	726.667	17.8544	14.0166	15.9355	54.0864	57.1955	55.641	35	29.9	32.45	80	80	80	59	74	66.5		68	PAxP-68	742	712	769	741	15.5625	14.8944	16.6268	15.6946	54.1632	55.28	54.7216	39.2	42.8	41	80	90	90	86.6667	78	59	68	46	62.75
69	PAxP-69	652	627	725	668	19.721	14.7874	17.2542	52.5956	56.4117	54.5037		32.6	32.6		70	70	76	90	83		69	PAxP-69	652	691	737	693.333	20.79	17.3813	18.229	18.8001	54.3544	53.1326	53.7435	41.7	47.1	44.4		80	80	80	85	76	74	54	72.25
70	PAxP-70	753	677	774	734.667	17.5286	14.2937	15.9111	54.3494	57.8436	56.0965	35.8	26.2	31	65	60	62.5	74	90	82		70	PAxP-70	753	737	763	751	17.54	16.0405	18.0123	17.1976	56.6005	55.039	55.8197	35.7	45.1	40.4	65	70	70	68.3333	91	74	86	52	75.75
71	PAxP-71	770	628	791	729.667	17.2493	14.2288	15.7391	53.6076	57.4227	55.5151	30.2	27.3	28.75	65	65	65	62	76	69		71	PAxP-71	770	736	754	753.333	14.6383	15.8038	18.0314	16.1578	56.1185	53.4921	54.8053	33.8	45	39.4	65	60	80	68.3333	76	62	72	54	66
72	PAxP-72	747	619	744	703.333	17.9715	14.526	16.2488	52.8951	56.5263	54.7107	38.2	25.3	31.75	95	90	92.5	56	64	60		72	PAxP-72	747	665	767	726.333	16.0302	15.7862	17.8998	16.5721	55.8974	54.0768	54.9871	40.7	50.6	45.65	95	90	100	95	74	56	54	52	59
73	PAxP-73	783	625	798	735.333	16.7061	14.1117	15.4089	54.6495	58.073	56.3612	35.2	32.9	34.05	90	85	87.5	50	66	58		73	PAxP-73	783	765	787	778.333	15.8273	15.4224	17.0963	16.1153	57.3987	55.8619	56.6303	38.5	46.9	42.7	90	90	100	93.3333	66	50	60	48	56
74	PAxP-74	692	588	741	673.667	19.6092	14.8018	17.2055	52.7647	56.6097	54.6872	44.5	35.9	40.2	90	90	90	52	67	59.5		74	PAxP-74	692	706	734	710.667	17.8318	17.1637	18.9634	17.9863	56.71	54.4452	55.5776	42.5	46.4	44.45	90	100	95	95	71	52	60	34	54.25
75	PAxP-75	782	683	728	731	15.8705	13.292	14.5813	55.083	58.0825	56.5828		30	30		95	95	54	47	50.5		75	PAxP-75	782	730	796	769.333	13.704	14.3146	17.1015	15.04	57.2847	55.1572	56.221	36	47	41.5		100	100	100	53	54	54	36	49.25
76	PAxP-76	756	674	773	734.333	18.3798	15.9387	17.1593	53.067	55.5262	54.2966	37.1	35.2	36.15	85	75	80		76	76		76	PAxP-76	756	710	735	733.667	16.9539	17.1687	19.3619	17.8282	56.7369	52.6488	54.6928	40.5	50.3	45.4	85	90	95	90	84		72	56	70.6667
77	PAxP-77	773	656	760	729.667	17.3455	14.4211	15.8833	53.4282	57.1544	55.2913	33.9	32.9	33.4	85	85	85	63	77	70		77	PAxP-77	773	665	732	723.333	17.0933	17.3718	18.6599	17.7083	54.5973	53.7949	54.1961	42.1	49.3	45.7	85	85	85	85	83	63	78	54	69.5
78	PAxP-78	756	669	750	725	15.821	13.3801	14.6006	55.7888	58.7309	57.2599	34.7	32.6	33.65	100	100	100		51	51		78	PAxP-78	756	652	736	714.667	15.606	15.353	17.7682	16.2424	56.9442	55.2347	56.0894	40.9	46.6	43.75	100	90	105	98.3333	49		50	40	46.3333
79	PAxP-79																					79	PAxP-79		746	762	754	17.3045	15.9677	15.9944	16.4222	56.7482	55.9167	56.3324	39.5	43	41.25		90	95	92.5	65		50	44	53
80	PAxP-80	747	676	753	725.333	17.0798	13.2654	15.1726	53.8372	58.2827	56.06	30.2	25.7	27.95	70	70	70		53	53		80	PAxP-80	747	647	770	721.333	17.8192	16.2481	16.5345	16.8673	55.19	55.4997	55.3448	35.1	40	37.55	70	65	60	65	90		78	50	72.6667
81	PAxP-81	787	620	771	726	16.9259	13.1454	15.0357	54.3503	58.6526	56.5014	31.5	29.2	30.35	90	80	85	48	61	54.5		81	PAxP-81	787	760	749	765.333	14.2568	14.3201	16.1859	14.9209	58.2285	56.0657	57.1471	33.6	42.1	37.85	90	90	80	86.6667	60	48	64	46	54.5
82	PAxP-82	774	660	758	730.667	17.7624	13.8376	15.8	53.1042	57.9878	55.546	41.1	32.6	36.85	105	95	100	36	45	40.5		82	PAxP-82	774	640	780	731.333	15.929	15.1588	16.8725	15.9868	56.6357	55.8904	56.263	39.5	43	41.25	105	100	105	103.333	44	36	40	32	38
83	PAxP-83	775	623	785	727.667	18.9277	14.4748	16.7013	52.1641	56.2646	54.2143	34.4	26.75	30.575	80	82.5	81.25	71	78	74.5		83	PAxP-83	775	723	758	752	16.5856	16.5646	17.1834	16.7779	55.369	55.3298	55.3494	37.7	47.1	42.4	80	90	80	83.3333	68	71	62	38	59.75
84	PAxP-84	777	621	786	728	16.0233	13.5849	14.8041	54.624	57.906	56.265	33.5	26.1	29.8	70	65	67.5	70	82	76		84	PAxP-84	777	757	768	767.333	15.4395	15.9712	17.9002	16.437	56.7115	54.5529	55.6322	36.2	44.1	40.15	70	80	75	75	82	70	76	58	71.5
85	PAxP-85	749	589	723	687	20.2739	14.3807	17.3273	52.1272	56.7995	54.4634	34.7	31.1	32.9	85	80	82.5	55	54	54.5		85	PAxP-85	749	676	729	718	18.5722	16.9828	18.2945	17.9498	55.0948	53.758	54.4264	44.1	49.1	46.6	85	85	95	88.3333	69	55	62	42	57
86	PAxP-86	784	665	795	748	21.0097	14.2749	17.6423	53.5966	57.6671	55.6319	33.9	29.8	31.85	65	75	70		89	89		86	PAxP-86	784	724	797	768.333	18.6175	16.5584	17.5014	17.5591	55.6665	55.1333	55.3999	38.8	44.6	41.7	65	70	75	70	91		82	70	81
87	PAxP-87	760	584	740	694.667	18.3814	13.8512	16.1163	52.7679	57.7358	55.2518	34.6	31.1	32.85	75	85	80	62	75	68.5		87	PAxP-87	760	699	777	745.333	16.1504	15.5912	17.6921	16.4779	57.3604	55.4091	56.3847	37	45.5	41.25	75	80	90	81.6667	75	62	60	46	60.75
88	PAxP-88																					88	PAxP-88		694	743	718.5	16.9023	17.844	19.5362	18.0942	54.3954	52.3763	53.3859	44	50.9	47.45		80	90	85	76		80	38	64.6667
89	PAxP-89	772	636	774	727.333	19.5804	15.4813	17.5309	51.7782	56.1826	53.9804	38	32.4	35.2	85	70	77.5		100	100		89	PAxP-89	772	716	765	751		16.9192	18.7055	17.8124	56.3196	53.8418	55.0807	38	48.4	43.2	85	70	75	76.6667	98		78	46	74
90	PAxP-90	771	571	786	709.333	20.7079	15.6117	18.1598	50.525	56.0749	53.2999		29.3	29.3		65	65	69	100	84.5		90	PAxP-90	771	700	751	740.667	18.013	17.9764	19.6331	18.5408	54.1231	53.0633	53.5932	40.6	48.8	44.7		70	80	75	96	69	94	66	81.25
91	PAxP-91	773	596	727	698.667	17.0812	14.1266	15.6039	53.8216	57.2826	55.5521	35.1	26.1	30.6	65	65	65	42	99	70.5		91	PAxP-91	773	697	754	741.333		16.3918	17.2078	16.7998	55.9353	55.0428	55.489	33.7	36.1	34.9	65	60	60	61.6667		42	96	60	66
92	PAxP-92	756	643	770	723	18.8491	14.8272	16.8381	52.9443	57.0748	55.0096	45.2	37.7	41.45	100	85	92.5	62	80	71		92	PAxP-92	756	725	773	751.333	18.7479	17.6938	18.9595	18.4671	54.7089	53.5334	54.1212	45.9	48.3	47.1	100	95	95	96.6667	73	62	64	50	62.25
93	PAxP-93	795	624	788	735.667	16.0437	13.3452	14.6944	54.7536	58.1955	56.4746	37.8	28.7	33.25	85	70	77.5		71	71		93	PAxP-93	795	761	751	769		16.0689	18.0776	17.0733	57.1192	54.2293	55.6743	37.1	44.5	40.8	85	75	80	80			74	56	65
94	PAxP-94	785	639	777	733.667	18.4778	15.0079	16.7428	52.7049	57.0843	54.8946	40.2	30.3	35.25	70	70	70	91	79	85		94	PAxP-94	785	740	769	764.667	15.6737	17.4232	18.6142	17.237	55.3112	54.2693	54.7903	40.7	44.9	42.8	70	85	85	80	78	91	78	48	73.75
	Paragon	775	527	766	689.333	NA	13.5036	13.5036	NA	57.604	57.604	32.8	30	31.4	80	85	82.5	58	79	68.5			Paragon	775	729	783	762.333	18.1483	17.3179	17.5565	17.6742	54.7035	55.2234	54.9634	42.1	48.5	45.3	80	75	90	81.6667	81	58	76	42	64.25
	Pamyati Azieva	781	635	773	729.667	17.1228	14.7247	15.9238	54.4874	57.7639	56.1257	34.9	31.8	33.35	85	75	80	62	80	71			Pamyati Azieva	781	711	760	750.667	16.622	15.9535	17.5587	16.7114	56.5529	54.3383	55.4456	41.1	44.2	42.65	85	90	70	81.6667	73	62	78	50	65.75
	min	652	555	717	668	15.7633	12.4625	12.6418	50.525	55.5262	52.2887	29	23.3	26	55	60	55	36	32	37.5			min	652	555	717	668	15.7633	12.4625	12.6418	50.525	55.5262	52.2887	29	23.3	26	55	60	55	36	32	37.5	36	40	30	38
	max	811	707	800	762.333	21.0097	15.9387	18.9815	55.8863	60.4701	59.3162	45.2	37.7	42.2	105	100	100	92	100	100			max	811	707	800	762.333	21.0097	15.9387	18.9815	55.8863	60.4701	59.3162	45.2	37.7	42.2	105	100	100	92	100	100	92	96	70	82
	mean	761.044	637.261	763.353	718.636	18.0268	14.029	16.1	53.3308	57.7089	55.4333	36.4349	30.2641	33.2464	83.6145	80.9706	81.6528	60.3538	64.8824	63.1044			mean	761.044	637.261	763.353	718.636	18.0268	14.029	16.1	53.3308	57.7089	55.4333	36.4349	30.2641	33.2464	83.6145	80.9706	81.6528	60.3538	64.8824	63.1044	60.3538	65.6989	42.9574	60.1835

## Sheet: Table S1 _T-test
Results of t-test for six studied traits between two regions in the southeast and north of Kazakhstan
Year/Traits	TWL	GPC	GSC	GC	GDI	SV
2017	1	NA	NA	NA	1	1
2018	3.50653e-39	6.64277e-17	5.19147e-31	NA	NA	NA
2019	0.0996427	2.77961e-79	3.07213e-57	2.19757e-72	1.38893e-07	5.08406e-25
Average	1.54494e-16	2.96555e-10	0.000652961	6.45417e-48	0.00356854	0.0836723
