# Supplementary material for: Identification of Quantitative Trait Loci for Grain Quality Traits in a Pamyati Azieva × Paragon Bread Wheat Mapping Population Grown in Kazakhstan
Source: Plants (Basel). 2025 Jun 5;14(11):1728. doi: 10.3390/plants14111728 (PMC12157905; doi:10.3390/plants14111728)
Supplement: Supplementary file 1 [file plants-14-01728-s001.zip › Table S2.xlsx]

## Sheet: Table S2 
Table S2. List of all QTLs identified in the Pamyati Azieva x Paragon mapping population
Trait	Stable QTL	Marker Interval	Position, cM	marker peak	Peak, cM	Chr	max. LOD	max. R2, %	Add. Effect	Allele	Number of QTLs	KRIAPG					NKAES				reference genome, bp	Genes	Protein
												2016	2017	2018	2019	mean	2017	2018	2019	mean
Grain test weight per liter (TWL, g/l )		BS00064638_51-wsnp_Ex_c41953_48658353	50,4-75,2	BS00039378_51	61.1	1A	4.1	0.14	7.53	Pam.Azieva	1	NA				4.1					1A:522500943-522501043	TraesCS1A02G335300	O-methyltransferase
Grain test weight per liter (TWL, g/l )	QTWL-PA×P.ipbb-1A	Excalibur_c97157_65-RAC875_c62550_470	75,2-93,0	BS00023114_51	87.7	1A	4.2	0.12	12.2	Pam.Azieva	2	NA			3.1			4.2			1A:577079070-577079170	TraesCS1A02G420600
Grain test weight per liter (TWL, g/l )		BS00084895_51-IACX8074	88,4-114,8	tplb0034p10_1134	101.3	1B	3.2	0.12	7.25	Pam.Azieva	1	NA							3.2		chr1B:656235242
Grain test weight per liter (TWL, g/l )		Ra_c4397_542-Excalibur_rep_c77221_93	77,0-99,9	Tdurum_contig30930_184	89.3	2B	4.5	0.13	7.6	Pam.Azieva	1	NA			4.5						chr2B:594201501
Grain test weight per liter (TWL, g/l )		Excalibur_c94383_157-wsnp_Ex_c25043_34305764	140,5-157,0	Excalibur_rep_c105614_172	153.1	2B	4.2	0.12	-12	Paragon	1	NA						4.2			2B:796808109-796808202	TraesCS2B02G622700
Grain test weight per liter (TWL, g/l )		Excalibur_c6681_580-BS00067927_51	140,3-157,0	D_contig80448_280	156.2	2D	6.2	0.19	-11.5	Paragon	1	NA								6.2	2D:585720557-585720747
Grain test weight per liter (TWL, g/l )		wsnp_RFL_Contig2771_2524880-BS00009492_51	23,1-47,4	wsnp_Ku_rep_c76865_75281903	36	4A	4.5	12	-7.65	Paragon	1	NA								4.5	4A: 60,649,497-60,659,464	TraesCS4A02G063700
Grain test weight per liter (TWL, g/l )	QTWL-PA×P.ipbb-4A	TA006348-0950 -RAC875_rep_c117027_577	94,0-115,0	BS00091561_51	106.4	4A	4.8	0.17	10.5	Pam.Azieva	3	NA	4.8				4.8			4
Grain test weight per liter (TWL, g/l )		Excalibur_c18318_665-TA001299-0711	46,5-69,1	Tdurum_contig33737_157	57.5	4B	4.5	0.14	7.99	Pam.Azieva	1	NA								4.5
Grain test weight per liter (TWL, g/l )		Tdurum_contig33737_157-Excalibur_c29568_163	57,7-79,6	Tdurum_contig61242_161	69.1	4B	5.7	0.17	14.8	Pam.Azieva	1	NA						5.7
Grain test weight per liter (TWL, g/l )		wsnp_RFL_Contig2606_2264492-BS00064691_51	0,4-56,0	BobWhite_c6328_410	18.2	5D	4.2	0.27	-10.6	Paragon	1	NA							4.2
Grain test weight per liter (TWL, g/l )		wsnp_Ex_c9779_16145653 -CAP11_rep_c5191_192	0,0-23,0	BobWhite_c15849_189	12.9	6A	3.7	0.1	11.5	Pam.Azieva	1	NA						3.7
Grain test weight per liter (TWL, g/l )		BobWhite_c14066_403-Excalibur_c43740_95	76,0-124,0	Excalibur_c30035_368	121.1	6D	3.1	0.2	-9.32	Paragon	1	NA			3.1
Grain test weight per liter (TWL, g/l )		BS00033613_51-Tdurum_contig42487_1555	136,7-159,0	Kukri_rep_c68381_911	150.5	7A	4.4	0.17	8.85	Pam.Azieva	1	NA			4.4
Grain test weight per liter (TWL, g/l )	QTWL-PA×P.ipbb-7D	wsnp_Ku_c27286_37236472-BS00062644_51	62,4-84,2	TA002433-1491	70.7	7D	4.7	0.34	12	Pam.Azieva	4	NA		4.3		3			4.7	3.2
Grain protein content (GPC, %)		Excalibur_c25239_283-Excalibur_c854_1459	44,1-77,1	BS00034334_51	65.1	3A	3	0.1	0.3	Pam.Azieva	1		NA		3		NA				3A:61219615-61219715	TraesCS3A02G095800
Grain protein content (GPC, %)		RAC875_c161_228-wsnp_Ex_c700_1379957	107,6-132,0	wsnp_Ex_c1676_3185400	121.6	3B	3.7	0.4	0.13	Pam.Azieva	1		NA	3.7			NA				chr3B:719778496
Grain protein content (GPC, %)		Excalibur_c54388_193 -IACX20464	85,2-115,8	wsnp_Ku_c4078_7436510	102.6	3B	3	0.09	0.41	Pam.Azieva	1		NA				NA	3			3B: 555,549,759-555,550,788	TraesCS3B02G346000
Grain protein content (GPC, %)	QGpc-PA×P.ipbb-4A	RAC875_c58868_397-BS00072025_51	27,2-58,0	wsnp_JD_c14769_14413046	40	4A	6	0.24	0.39	Pam.Azieva	2		NA				NA		6	4.1
Grain protein content (GPC, %)		Kukri_rep_c69378_1842-Ex_c95453_1499	0,0-21,7	wsnp_Ex_c905_1748920	5.9	5A	3.1	0.15	-0.58	Paragon	1		NA				NA			3.1
Grain protein content (GPC, %)	QGpc-PA×P.ipbb-5B	Excalibur_c17032_261 - RAC875_rep_c106589_784	176,7-202,2	BS00074721_51	188.2	5B	3.9	0.12	-0.36	Paragon	2	3.8	NA			3.9	NA
Grain protein content (GPC, %)		wsnp_Ex_c15268_23489498 -TA001855-0472	65,2-89,1	BobWhite_s67148_292	76	6A	5.5	0.19	-0.57	Paragon	1		NA				NA	5.5
Grain protein content (GPC, %)	QGpc-PA×P.ipbb-6A	BobWhite_c15802_72-Tdurum_contig57672_482	22,3-47,1	GENE-4050_396	33.2	6A	4	0.13	-0.35	Paragon	3		NA	3	3.7	4	NA
Grain protein content (GPC, %)		wsnp_Ex_c1383_2651887-RAC875_c14887_829	74,5-105,9	BobWhite_c35035_317	93.1	6B	3.6	0.15	0.31	Pam.Azieva	1		NA				NA		3.6
Grain protein content (GPC, %)		Kukri_rep_c105330_552 - tplb0036a12_207	73,4-94,3	BS00093016_51	84.7	7A	3.9	0.13	-0.64	Paragon	1	3.9	NA				NA
Grain protein content (GPC, %)		BS00033613_51-Tdurum_contig42487_1555	137,5-159,0	Kukri_c40353_179	155.3	7A	4.8	0.16	-0.53	Paragon	1		NA				NA			4.8	chr7D:618320095
Grain protein content (GPC, %)	QGpc-PA×P.ipbb-7B	Excalibur_c48448_279 -CAP11_rep_c8279_82	20,4-42,7	Ex_c101666_634	32.5	7B	4	0.12	-0.47	Paragon	2		NA				NA	4		3.4
Grain starch content (GSC, %)		wsnp_Ex_c41048_47969948-Excalibur_c24303_1145	0,0-34,1	RAC875_c16352_594	17.2	1D	3.5	0.11	-0.34	Paragon	1	NA	NA				NA		3.5		1D:10382114-10382214	TraesCS1D02G024700
Grain starch content (GSC, %)	QGSC-PA×P.ipbb-3A	Kukri_rep_c69970_717 -wsnp_Ex_c1903_3592518	101,2-133,6	Kukri_c49927_151	116.8	3A	4	0.15	-0.51	Paragon	3	NA	NA	3.5		3.6	NA	4			3A: 697,249,820-697,252,828	TraesCS3A02G461100
Grain starch content (GSC, %)		wsnp_Ku_c663_1368085 -wsnp_Ex_c2820_5215394	37,9-68,5	Tdurum_contig100212_141	53.8	3B	3.7	0.11	0.45	Pam.Azieva	1	NA	NA	3.7			NA				3B: 27,993,920-27,995,471	TraesCS3B02G054200	SIAH-type domain-containing protein
Grain starch content (GSC, %)		RAC875_c161_228 - wsnp_Ex_c700_1379957	107,3-133,2	wsnp_Ex_c17303_25979191	112.3	3B	4.1	0.11	-0.47	Paragon	1	NA	NA	4.1			NA				3B: 669,431,725-669,439,468	TraesCS3B02G430000	Beta-glucosidase
Grain starch content (GSC, %)	QGSC-PA×P.ipbb-4A	Ra_c74035_586-BS00066413_51	23,4-50,2	wsnp_Ku_rep_c76865_75281903	36.8	4A	5.4	0.19	-0.46	Paragon	3	NA	NA			3.1	NA		5.4	3.6	4A: 60,649,497-60,659,464	TraesCS4A02G063700
Grain starch content (GSC, %)		RAC875_c14085_1709-BS00104279_51	67,6-98,5	RAC875_c2545_1186	79.6	4B	4.2	0.14	0.39	Pam.Azieva	1	NA	NA				NA		4.2
Grain starch content (GSC, %)		GENE-1530_594-BS00022992_51	36,5-58,4	BobWhite_c62620_150	47.4	6A	4.5	0.16	0.46	Pam.Azieva	1	NA	NA		4.5		NA				6A: 38,466,578-38,470,775	TraesCS6A02G070500	Glutamate--tRNA ligase, chloroplastic/mitochondrial
Grain starch content (GSC, %)		wsnp_Ex_c15268_23489498 -TA001855-0473	65,2-89,6	TA001855-0472	80.1	6A	3.4	0.12	0.45	Pam.Azieva	1	NA	NA				NA	3.4
Grain starch content (GSC, %)		BS00033613_51-Tdurum_contig42487_1555	137,5-159,0	BS00067682_51	156.7	7A	3.7	0.11	0.47	Pam.Azieva	1	NA	NA				NA			3.7
Grain starch content (GSC, %)		Excalibur_c20311_240-BS00064143_51	0,0-18,1	Kukri_c19436_405	10.2	7A	4.8	0.17	-0.48	Paragon	1	NA	NA				NA		4.8
Grain starch content (GSC, %)		Tdurum_contig14460_561-wsnp_Ku_c11060_18147688	24,2-45,2	BS00022056_51	35.4	7B	3.5	0.11	0.46	Pam.Azieva	1	NA	NA				NA			3.5	chr7B:37854795
Grain starch content (GSC, %)		BS00035234_51-Excalibur_c24639_398	114,6-126,0	RAC875_c50928_292	125.6	7B	3.4	0.11	-0.34	Paragon	1	NA	NA				NA		3.4
Gluten content (GC, %)		RAC875_c16352_594-IACX11290	17,0-56,3	Excalibur_c48750_124	35.3	1D	4.2	0.1	-1.54	Paragon	1	NA	NA					4.2			1D:18066285-18066385	TraesCS1D02G037700
Gluten content (GC, %)		RAC875_c82888_83-BS00093390_51	64,4-88,0	wsnp_Ex_rep_c66423_64641115	81.3	1D	5.7	0.15	1.78	Pam.Azieva	1	NA	NA					5.7			chr1D:415415890
Gluten content (GC, %)	QGС-PA×P.ipbb-1D	wsnp_Ex_c41048_47969948-CAP8_c2401_433	0,0-30,0	wsnp_Ku_c3682_6786230	11.7	1D	9.7	0.32	-2.47	Paragon	4	NA	NA	3.5			3.5		7.2	9.7	chr1D:8184870
Gluten content (GC, %)		Tdurum_contig91519_224-Tdurum_contig10108_246	82,3-104,4	Ex_c55735_1012	93.5	2B	6.1	0.19	1.66	Pam.Azieva	1	NA	NA				6.1				2B:605000624-605000685	TraesCS2B02G421000	Protein argonaute 1B (Aegilops tauschii)
Gluten content (GC, %)		Excalibur_c25239_283 - wsnp_Ex_rep_c101340_86719239	43,5-80,4	Tdurum_contig28699_54	72.9	3A	3.8	0.11	1.48	Pam.Azieva	1	NA	NA					3.8			3A:15604857-15604885	TraesCS3A02G029500
Gluten content (GC, %)		wsnp_Ex_c700_1379957-Excalibur_c16569_765	139,0-192,4	RAC875_c7158_687	158	3B	3.9	0.3	2.02	Pam.Azieva	1	NA	NA				3.9				chr3D:586958220
Gluten content (GC, %)		Tdurum_contig96830_155-RAC875_c64253_666	74,6-97,8	BS00065292_51	90.8	5A	3.8	0.11	1.02	Pam.Azieva	1	NA	NA						3.8
Gluten content (GC, %)	QGС-PA×P.ipbb-6A.1	CAP12_c2800_262-Kukri_c9262_401	40,6-63,8	BobWhite_c62620_150	49	6A	4.9	0.17	-1.41	Paragon	2	NA	NA		4.9	4.9					6A: 38,466,578-38,470,775	TraesCS6A02G070500	Glutamate--tRNA ligase, chloroplastic/mitochondrial
Gluten content (GC, %)		BobWhite_c15802_72-wsnp_Ku_c26784_36748247	23,2-53,2	GENE-1530_594	37.7	6A	3.8	0.1	-1.06	Paragon	1	NA	NA							3.8
Gluten content (GC, %)	QGС-PA×P.ipbb-6A.2	BobWhite_c4872_97-TA001855-0472	53,2-88,9	wsnp_Ku_c1075_2160065	74.9	6A	6.5	0.2	-1.86	Paragon	2	NA	NA	4.7				3.6			chr5B:647923903
Gluten content (GC, %)		GENE-0293_154-Tdurum_contig21737_203	21,7-51,0	Kukri_c42895_593	39.2	6B	5.3	0.14	1.26	Pam.Azieva	1	NA	NA							5.3
Gluten deformation index in flour (GDI, unit)		wsnp_Ex_c41048_47969948-CAP8_c2401_433	0,0-30,3	RAC875_c16352_594	17.2	1D	17.2	0.5	-7.36	Paragon	1	NA								17.2	1D:10382114-10382214	TraesCS1D02G024700
Gluten deformation index in flour (GDI, unit)	QGDI-PA×P.ipbb-1D.1	wsnp_Ex_c41048_47969948 - BobWhite_c1715_887	0,0-12,3	RAC875_c2070_566	2.3	1D	19.4	0.53	-8.48	Paragon	6	NA	18.8	17.9	13.7	19.4	18.8		14.8		1D:417149-417249	TraesCS1D02G001600	L-gulonolactone oxidase (Aegilops tauschii )
Gluten deformation index in flour (GDI, unit)	QGDI-PA×P.ipbb-1D.2	RAC875_c82888_83 -BS00093390_51	64,4-88,0	wsnp_Ex_rep_c66423_64641115	80.7	1D	9.2	0.19	4.76	Pam.Azieva	5	NA	9.2	3.6		5.5	9.2			6.9	chr1D:415415890
Gluten deformation index in flour (GDI, unit)	QGDI-PA×P.ipbb-2B	RAC875_c5577_1682 -BS00081871_51	0,0-13,3	Excalibur_c39493_251	0.3	2B	3.3	0.05	-2.6	Paragon	2	NA	3.3				3.3				2B:6210271-6210371	TraesCS2B02G012300
Gluten deformation index in flour (GDI, unit)		Ra_c10284_405 -CAP12_c2615_128	0,0-17,0	Kukri_c5252_107	5.9	3D	15.3	0.5	-9.22	Paragon	1	NA						15.3
Gluten deformation index in flour (GDI, unit)		wsnp_Ex_rep_c67145_65628860 - BS00072025_51	34,9-58,0	wsnp_Ku_c3081_5776947	46.8	4A	3.8	0.07	0.33	Pam.Azieva	1	NA		3.8
Gluten deformation index in flour (GDI, unit)	QGDI-PA×P.ipbb-4B	wsnp_BF483640B_Ta_2_2 - Excalibur_c52517_464	33,1-59,6	Excalibur_c61749_474	45.5	4B	3.2	0.06	2.77	Pam.Azieva	2	NA	3.2				3.2
Gluten deformation index in flour (GDI, unit)		wsnp_Ex_c27298_36506245- Excalibur_c8030_2139	80,5-101,8	IACX3911	93.8	5A	3.7	0.06	2.72	Pam.Azieva	1	NA				3.7
Gluten deformation index in flour (GDI, unit)		BobWhite_c13238_386-IAAV2328	70,2-91,2	wsnp_Ex_c27298_36506245	80.9	5A	4.4	0.08	3.01	Pam.Azieva	1	NA								4.4
Gluten deformation index in flour (GDI, unit)	QGDI-PA×P.ipbb-5A	BS00100178_51-BS00011235_51	63,2-87,9	wsnp_Ku_c15816_24541162	76.5	5A	3.9	0.07	0.42	Pam.Azieva	2	NA		3.9					3.8
Gluten deformation index in flour (GDI, unit)		wsnp_Ku_c3201_5970486-Kukri_c49101_731	100,3-131,0	wsnp_Ex_c33675_42124657	118.9	5B	3.4	0.07	2.57	Pam.Azieva	1	NA							3.4		5B: 550,844,202-550,848,058	TraesCS5B02G373000	Probable E3 ubiquitin-protein ligase BAH1-like [
Sedimentation value (SV, ml)		tplb0044p22_2257- BS00066188_51	59,2-82,5	RAC875_rep_c105196_532	71.4	1D	3.9	0.11	-5.25	Paragon	1								3.9
Sedimentation value (SV, ml)	QSed-PA×P.ipbb-1D	wsnp_Ex_c41048_47969948-RAC875_c16352_594-BobWhite_c1715_887	0,0-11,9	wsnp_Ku_c3682_6786230	2.3	1D	16.9	0.5	14.4	Pam.Azieva	9	6.7	7.6	12.6	8.5	13.9	7.6	16.9	8.6	11.4	chr1D:8184870
Sedimentation value (SV, ml)		Tdurum_contig49928_424-wsnp_Ku_c4962_8872507	32,8-60,7	Kukri_c5904_80	50.9	2B	4.2	0.18	6.52	Pam.Azieva	1								4.2		2B:102418275-102418375	TraesCS2B02G135800
Sedimentation value (SV, ml)		JD_c6222_563 - wsnp_Ex_c58012_59490259	9,9-37,3	wsnp_Ex_c35103_43312537	23.4	5B	4.4	0.14	-5.71	Paragon	1	4.4
Sedimentation value (SV, ml)		wsnp_CAP11_rep_c4300_2030261 -BobWhite_c11503_296	43,9-63,6	BS00003214_51	55.1	6B	5.8	0.11	-8	Paragon	1							5.8
Sedimentation value (SV, ml)		BobWhite_c11503_296 -Ex_c17379_1431	63,6-85,5	RAC875_c7630_1383	68.3	6B	5.4	0.1	9.08	Pam.Azieva	1							5.4
Sedimentation value (SV, ml)	QSed-PA×P.ipbb-6В	Tdurum_contig33428_272 - BobWhite_c11503_296	28,4-66,0	wsnp_Ex_c12618_20079758	45.4	6B	3.9	0.08	-3.02	Paragon	2	4				3.9
Sedimentation value (SV, ml)		Tdurum_contig12722_779-wsnp_Ku_c26530_36497050	38,1-58,5	BobWhite_c1085_412	48.6	7A	4.4	0.14	-3.28	Paragon	1				4.4						7A: 66,221,935-66,227,147	TraesCS7A02G108800	Ubiquinone biosynthesis O-methyltransferase, mitochondrial
Sedimentation value (SV, ml)	QSed-PA×P.ipbb-7А	BS00010282_51 - Kukri_rep_c105330_552	52,2-73,1	BS00046976_51	63.3	7A	3.5	0.12	3.96	Paragon	2		3.5				3.5
Sedimentation value (SV, ml)		wsnp_Ex_c28707_37811644 -RAC875_c20121_561	76,8-103,1	Ra_c4601_2417	87.8	7A	3.7	0.08	-4.63	Paragon	1			3.7
