# Supplementary material for: Identification of Quantitative Trait Loci for Grain Quality Traits in a Pamyati Azieva × Paragon Bread Wheat Mapping Population Grown in Kazakhstan
Source: Plants (Basel). 2025 Jun 5;14(11):1728. doi: 10.3390/plants14111728 (PMC12157905; doi:10.3390/plants14111728)
Supplement: Supplementary file 1 [file plants-14-01728-s001.zip › Table S3.xlsx]

## Sheet: Table S3
Table S3. List of stable QTLs identified in the Pamyati Azieva x Paragon mapping population
Trait	QTL	Marker Interval	Position, cM	marker peak	Peak, cM	Chr	max. LOD	max. R2, %	Add. Effect	Allele		KRIAPG					NKAES				reference genome, bp	Genes	Protein
												2016	2017	2018	2019	average	2017	2018	2019	average
Grain test weight per liter (TWL, g/l )	QTWL-PA×P.ipbb-1A	Excalibur_c97157_65-RAC875_c62550_470	75,2-93,0	BS00023114_51	87.7	1A	4.2	12	12.2	Pam.Azieva	2	NA			3.1			4.2			1A:577079070-577079170	TraesCS1A02G420600	X8 domain-containing protein
Grain test weight per liter (TWL, g/l )	QTWL-PA×P.ipbb-7D	wsnp_Ku_c27286_37236472-BS00062644_51	62,4-84,2	TA002433-1491	70.7	7D	4.7	34	12	Pam.Azieva	4	NA		4.3		3			4.7	3.2
Grain test weight per liter (TWL, g/l )	QTWL-PA×P.ipbb-4A	TA006348-0950 -RAC875_rep_c117027_577	94,0-115,0	BS00091561_51	106.4	4A	4.8	17	10.5	Pam.Azieva	3	NA	4.8				4.8			4	705178372	TraesCS4A02G434600	zinc finger B-box protein TE? (Triticum turgidum)	Zinc finger B-box proteins and NB-ARC proteins are likely candidates for stress resistance.		Khanna R, Kronmiller B, Maszle DR, et al. "The wheat zinc finger protein TaBBX14 is involved in drought response." Plant J. 2019.
Grain protein content (GPC, %)	QGpc-PA×P.ipbb-4A	RAC875_c58868_397-BS00072025_51	27,2-58,0	wsnp_JD_c14769_14413046	40	4A	6	24	0.39	Pam.Azieva	2		NA				NA		6	4.1
Grain protein content (GPC, %)	QGpc-PA×P.ipbb-5B	Excalibur_c17032_261 - RAC875_rep_c106589_784	176,7-202,2	BS00074721_51	188.2	5B	3.9	12	-0.36	Paragon	2	3.8	NA			3.9	NA				691140927
Grain protein content (GPC, %)	QGpc-PA×P.ipbb-6A	BobWhite_c15802_72-Tdurum_contig57672_482	22,3-47,1	GENE-4050_396	33.2	6A	4	13	-0.35	Paragon	3		NA	3	3.7	4	NA				16565175	TraesCS6A02G034200	ATP-dependent helicase BRM	Chromatin remodeling, gene expression regulation	Possibly linked to growth, stress response, or epigenetic regulation	ATP-dependent helicases may regulate growth-related genes.
Grain protein content (GPC, %)	QGpc-PA×P.ipbb-7B	Excalibur_c48448_279 -CAP11_rep_c8279_82	20,4-42,7	Ex_c101666_634	32.5	7B	4	12	-0.47	Paragon	2		NA				NA	4		3.4	24060529	TraesCS7B02G025500	AB hydrolase-1 domain-containing protein	Lipid metabolism, enzyme activity	Could be important for grain composition, seed dormancy, or stress resistance
Grain starch content (GSC, %)	QGSC-PA×P.ipbb-3A	Kukri_rep_c69970_717 -wsnp_Ex_c1903_3592518	101,2-133,6	Kukri_c49927_151	116.8	3A	4	15	-0.51	Paragon	3	NA	NA	3.5		3.6	NA	4			3A: 697,249,820-697,252,828	TraesCS3A02G461100	Succinate dehydrogenase subunit 4, mitochondrial
Grain starch content (GSC, %)	QGSC-PA×P.ipbb-4A	Ra_c74035_586-BS00066413_51	23,4-50,2	wsnp_Ku_rep_c76865_75281903	36.8	4A	5.4	19	-0.46	Paragon	3	NA	NA			3.1	NA		5.4	3.6	4A: 60,649,497-60,659,464	TraesCS4A02G063700	Vacuolar protein 14 C-terminal Fig4-binding domain-containing protein
Gluten content (GC, %)	QGС-PA×P.ipbb-1D	wsnp_Ex_c41048_47969948-CAP8_c2401_433	0,0-30,0	wsnp_Ku_c3682_6786230	11.7	1D	9.7	32	-2.47	Paragon	4	NA	NA	3.5			3.5		7.2	9.7	chr1D:8184870	TraesCS1D02G018700	NB-ARC domain-containing protein	Protein synthesis, nitrogen metabolism	May contribute to grain protein content and yield	Succinate dehydrogenase and glutamate-tRNA ligase could influence grain filling and nitrogen use efficiency.	Involved in amino acid metabolism, protein synthesis, and possibly grain protein content.		Ling HQ, Zhao S, Liu D, et al. "Draft genome of wheat A genome progenitor Triticum urartu." Nature 2013.
Gluten content (GC, %)	QGС-PA×P.ipbb-6A.1	CAP12_c2800_262-Kukri_c9262_401	40,6-63,8	BobWhite_c62620_150	49	6A	4.9	17	-1.41	Paragon	2	NA	NA		4.9	4.9					6A: 38,466,578-38,470,775	TraesCS6A02G070500	Glutamate--tRNA ligase, chloroplastic/mitochondrial
Gluten content (GC, %)	QGС-PA×P.ipbb-6A.2	BobWhite_c4872_97-TA001855-0472	53,2-88,9	wsnp_Ku_c1075_2160065	74.9	6A	6.5	20	-1.86	Paragon	2	NA	NA	4.7				3.6			chr5B:647923903
Gluten deformation index in flour (GDI, unit)	QGDI-PA×P.ipbb-1D.1	wsnp_Ex_c41048_47969948 - BobWhite_c1715_887	0,0-12,3	RAC875_c2070_566	2.3	1D	19.4	53	-8.48	Paragon	6	NA	18.8	17.9	13.7	19.4	18.8		14.8		1D:417149-417249	TraesCS1D02G001600	L-gulonolactone oxidase (Aegilops tauschii )
Gluten deformation index in flour (GDI, unit)	QGDI-PA×P.ipbb-1D.2	RAC875_c82888_83 -BS00093390_51	64,4-88,0	wsnp_Ex_rep_c66423_64641115	80.7	1D	9.2	19	4.76	Pam.Azieva	5	NA	9.2	3.6		5.5	9.2			6.9	chr1D:415415890	TraesCS1D02G322400	acylaminoacyl-peptidase
Gluten deformation index in flour (GDI, unit)	QGDI-PA×P.ipbb-2B	RAC875_c5577_1682 -BS00081871_51	0,0-13,3	Excalibur_c39493_251	0.3	2B	3.3	5	-2.6	Paragon	2	NA	3.3				3.3				2B:6210271-6210371	TraesCS2B02G012300	ABC transporter B family protein (Triticum turgidum)	ABC transporters may contribute to detoxification and stress tolerance mechanisms.	ABC transporter proteins might contribute to hormone regulation affecting seed dormancy.
Gluten deformation index in flour (GDI, unit)	QGDI-PA×P.ipbb-4B	wsnp_BF483640B_Ta_2_2 - Excalibur_c52517_464	33,1-59,6	Excalibur_c61749_474	45.5	4B	3.2	6	2.77	Pam.Azieva	2	NA	3.2				3.2
Gluten deformation index in flour (GDI, unit)	QGDI-PA×P.ipbb-5A	BS00100178_51-BS00011235_51	63,2-87,9	wsnp_Ku_c15816_24541162	76.5	5A	3.9	7	0.42	Pam.Azieva	2	NA		3.9					3.8
Sedimentation value (SV, ml)	QSed-PA×P.ipbb-1D	wsnp_Ex_c41048_47969948-RAC875_c16352_594-BobWhite_c1715_887	0,0-11,9	wsnp_Ku_c3682_6786230	2.3	1D	16.9	5	14.4	Pam.Azieva	9	6.7	7.6	12.6	8.5	13.9	7.6	16.9	8.6	11.4	chr1D:8184870	TraesCS1D02G018700	NB-ARC domain-containing protein	Protein synthesis, nitrogen metabolism	May contribute to grain protein content and yield	Succinate dehydrogenase and glutamate-tRNA ligase could influence grain filling and nitrogen use efficiency.
Sedimentation value (SV, ml)	QSed-PA×P.ipbb-6В	Tdurum_contig33428_272 - BobWhite_c11503_296	28,4-66,0	wsnp_Ex_c12618_20079758	45.4	6B	3.9	8	-3.02	Paragon	2	4				3.9
Sedimentation value (SV, ml)	QSed-PA×P.ipbb-7А	BS00010282_51 - Kukri_rep_c105330_552	52,2-73,1	BS00046976_51	63.3	7A	3.5	12	3.96	Paragon	2		3.5				3.5				88987024	TraesCS7A02G136300	V-SNARE coiled-coil homology domain-containing protein	Vesicle trafficking, membrane fusion	May impact seed development, storage, and stress response
