# Supplementary material for: Identification of Quantitative Trait Loci for Grain Quality Traits in a Pamyati Azieva × Paragon Bread Wheat Mapping Population Grown in Kazakhstan
Source: Plants (Basel). 2025 Jun 5;14(11):1728. doi: 10.3390/plants14111728 (PMC12157905; doi:10.3390/plants14111728)
Supplement: Supplementary file 1 [file plants-14-01728-s001.zip › Table S4.xlsx]

## Sheet: Table S4
Table S4. List of identified QTLs based on grain quality traits of the Pamyati Azieva x Paragon mapping population and comparative analyses with the associations revealed in previously published reports
Trait	QTL	Marker Interval	Chr	Position, cM	Peak, cM	Pos, cM/Mb/bp	Reference
grain protein content	QGpc-PA×P.ipbb-4A	RAC875_c58868_397-BS00072025_51	4A	27,2-58,0	40	35.27	Fatiukha, A., Filler, N., Lupo, I., Lidzbarsky, G., Klymiuk, V., Korol, A. B., … Krugman, T. (2019). Grain protein content and thousand kernel weight QTLs identified in a durum × wild emmer wheat mapping population tested in five environments. Theoretical and Applied Genetics. doi:10.1007/s00122-019-03444-8
grain protein content	QGpc-PA×P.ipbb-5B	Excalibur_c17032_261 - RAC875_rep_c106589_784	5B	176,7-202,2	188.2	176,77-178,4	Saini, P., Sheikh, I., Saini, D. K., Mir, R. R., Dhaliwal, H. S., & Tyagi, V. (2022). Consensus genomic regions associated with grain protein content in hexaploid and tetraploid wheat. Frontiers in Genetics, 13, 1021180.
grain protein content	QGpc-PA×P.ipbb-6A	BobWhite_c15802_72-Tdurum_contig57672_482	6A	22,3-47,1	33.2	23,8/27,4	Guo, Y., Zhang, G., Guo, B., Qu, C., Zhang, M., Kong, F., ... & Li, S. (2020). QTL mapping for quality traits using a high-density genetic map of wheat. PloS one, 15(3), e0230601.
grain protein content	QGpc-PA×P.ipbb-7B	Excalibur_c48448_279 -CAP11_rep_c8279_82	7B	20,4-42,7	32.5	7,4/32,2	Kumar, A., Mantovani, E. E., Simsek, S., Jain, S., Elias, E. M., & Mergoum, M. (2019). Genome wide genetic dissection of wheat quality and yield related traits and their relationship with grain shape and size traits in an elite× non-adapted bread wheat cross. PLoS One, 14(9), e0221826.
gluten content	QGС-PA×P.ipbb-1D	wsnp_Ex_c41048_47969948-CAP8_c2401_433	1D	0,0-30,0	11.7	2,2-6,2	Zhou, Z., Zhang, Z., Jia, L., Qiu, H., Guan, H., Liu, C., ... & Lei, Z. (2021). Genetic basis of gluten aggregation properties in wheat (Triticum aestivum L.) dissected by QTL mapping of glutopeak parameters. Frontiers in Plant Science, 11, 611605.
gluten content	QGС-PA×P.ipbb-6A.1	CAP12_c2800_262-Kukri_c9262_401	6A	40,6-63,8	49	46.8	Barakat, M., Al-Doss, A., Moustafa, K., Motawei, M., Alamri, M., Mergoum, M., ... & Al-Ashkar, I. (2020). QTL analysis of farinograph and mixograph related traits in spring wheat under heat stress conditions. Molecular Biology Reports, 47(7), 5477-5486.
gluten content	QGС-PA×P.ipbb-6A.2	BobWhite_c4872_97-TA001855-0472	6A	53,2-88,9	74.9	72,00-75,7	Zhou, Z., Zhang, Z., Jia, L., Qiu, H., Guan, H., Liu, C., ... & Lei, Z. (2021). Genetic basis of gluten aggregation properties in wheat (Triticum aestivum L.) dissected by QTL mapping of glutopeak parameters. Frontiers in Plant Science, 11, 611605.
sedimentation value	QSed-PA×P.ipbb-1D	wsnp_Ex_c41048_47969948-RAC875_c16352_594-BobWhite_c1715_887	1D	0,0-11,9	2.3	2.5/3-21	Goel, S., Singh, K., Singh, B., Grewal, S., Dwivedi, N., Alqarawi, A. A., ... & Singh, N. K. (2019). Analysis of genetic control and QTL mapping of essential wheat grain quality traits in a recombinant inbred population. PLoS One, 14(3), e0200669.
