# Supplementary material for: Identification of Quantitative Trait Loci for Grain Quality Traits in a Pamyati Azieva × Paragon Bread Wheat Mapping Population Grown in Kazakhstan
Source: Plants (Basel). 2025 Jun 5;14(11):1728. doi: 10.3390/plants14111728 (PMC12157905; doi:10.3390/plants14111728)
Supplement: Supplementary file 1 [file plants-14-01728-s001.zip › Table S5.xlsx]

## Sheet: Table S5
Table S5. List of pleiotropic loci associated grain quality, yield components, and adaptation traits in Pamyati Azieva x Paragon mapping population
№	Trait	QTLs	Marker Interval	Position, cM	marker peak	Peak, cM	Chr	max. LOD	max. R2, %	Add. Effect	Allele
1	Thousand kernal/grain weight	Qtkw-PAxP.ipbb-1A	BobWhite_c13761_242-RAC875_c62550_470	74,3-93,0	BS00023114_51	87.2	1A	4	12	0.82	Pam Az
2	Grain test weight per liter	QTWL-PA×P.ipbb-1A	Excalibur_c97157_65-RAC875_c62550_470	75,2-93,0	BS00023114_51	87.7	1A	4.2	0.12	12.2	Pam.Azieva
3	Spike length	Qsl-PAxP.ipbb-4A	wsnp_Ex_c22913_32130617 - BS00041735_51	26,6-45,3	wsnp_Ex_c55245_57821568	35.3	4A	10.9	18	-0.56	Paragon
4	Grain starch content	QGsc-PA×P.ipbb-4A	Ra_c74035_586-BS00066413_51	23,4-50,2	wsnp_Ku_rep_c76865_75281903	36.8	4A	5.4	0.19	-0.46	Paragon
5	Grain protein content	QGpc-PA×P.ipbb-4A	RAC875_c58868_397-BS00072025_51	27,2-58,0	wsnp_JD_c14769_14413046	40	4A	6	0.24	0.39	Pam.Azieva
6	Heading date	Qhd-PAxP.ipbb-7B	BobWhite_c47269_128 - RAC875_c46751_112	9,8-36,5	Ex_c101666_634	32	7B	8.1	25	0.72	Pam Az
7	Grain protein content	QGpc-PA×P.ipbb-7B	Excalibur_c48448_279 -CAP11_rep_c8279_82	20,4-42,7	Ex_c101666_634	32.5	7B	4	0.12	-0.47	Paragon
